# Supplementary material for: Knowledge, Attitude and Practices of Self-Medication Including Antibiotics among Health Care Professionals during the COVID-19 Pandemic in Pakistan: Findings and Implications
Source: Antibiotics (Basel). 2023 Feb 28;12(3):481. doi: 10.3390/antibiotics12030481 (PMC10044347; doi:10.3390/antibiotics12030481)
Supplement: Supplementary file 1 [file antibiotics-12-00481-s001.zip]

Archive with 1 entries (1 files):
- antibiotics-2247353-supplementary.pdf
